# Supplementary material for: TRF2 is recruited to the pre-initiation complex as a testis-specific subunit of TFIIA/ALF to promote haploid cell gene expression
Source: Sci Rep. 2016 Aug 31;6:32069. doi: 10.1038/srep32069 (PMC5006001; doi:10.1038/srep32069)
Supplement: Supplementary Dataset [file srep32069-s2.xls]

## Sheet: Down-regulated
Ensembl gene id	Gene name	Description	log2(Trf2-/-/WT)	Adjusted p-value (Trf2-/- vs WT)
ENSMUSG00000071359	Tbpl1	TATA box binding protein-like 1	-2.25	3.41E-184
ENSMUSG00000068391	Chrac1	chromatin accessibility complex 1	-1.77	1.27E-089
ENSMUSG00000036980	Taf6	TAF6 RNA polymerase II. TATA box binding protein (TBP)-associated factor	-1.2	1.27E-089
ENSMUSG00000022269	2015-11-03	membrane-associated ring finger (C3HC4) 11	-1.54	8.11E-065
ENSMUSG00000044716	Dok7	docking protein 7	-2.32	2.92E-039
ENSMUSG00000054934	Kcnmb4	potassium large conductance calcium-activated channel. subfamily M. beta member 4	-1.57	4.36E-038
ENSMUSG00000045794	4930526D03Rik	RIKEN cDNA 4930526D03 gene	-2.71	1.04E-034
ENSMUSG00000015970	Chdh	choline dehydrogenase	-1.2	1.46E-032
ENSMUSG00000009621	Vav2	vav 2 oncogene	-1.46	1.09E-031
ENSMUSG00000056590	H2afy3	H2A histone family. member Y3	-1.3	1.96E-030
ENSMUSG00000071104	Ccdc110	coiled-coil domain containing 110	-1.57	2.90E-030
ENSMUSG00000027517	Ankrd60	ankyrin repeat domain 60	-1.47	3.41E-028
ENSMUSG00000034552	Zswim2	zinc finger. SWIM domain containing 2	-2.04	7.43E-028
ENSMUSG00000084135	Pom121l12	POM121 membrane glycoprotein-like 12	-1.23	2.20E-027
ENSMUSG00000015942	Gtf2ird2	GTF2I repeat domain containing 2	-1.05	2.20E-027
ENSMUSG00000048065	Cyb5r2	cytochrome b5 reductase 2	-2.59	5.47E-026
ENSMUSG00000038170	Pde4dip	phosphodiesterase 4D interacting protein (myomegalin)	-1.13	3.67E-025
ENSMUSG00000026640	Plxna2	plexin A2	-1.74	3.93E-025
ENSMUSG00000038025	Phf2	PHD finger protein 2	-1.06	5.50E-025
ENSMUSG00000043644	0610009L18Rik	RIKEN cDNA 0610009L18 gene	-1.21	5.77E-025
ENSMUSG00000059498	Fcgr3	Fc receptor. IgG. low affinity III	-1.54	7.41E-025
ENSMUSG00000026791	Slc2a8	solute carrier family 2. (facilitated glucose transporter). member 8	-1.1	1.01E-024
ENSMUSG00000084837	1700108N11Rik	RIKEN cDNA 1700108N11 gene	-2.34	1.51E-024
ENSMUSG00000074807	Gm10762	predicted gene 10762	-1.02	1.13E-023
ENSMUSG00000031756	Cenpn	centromere protein N	-1.14	4.80E-023
ENSMUSG00000071636	Rimbp3	RIMS binding protein 3	-1.78	5.27E-023
ENSMUSG00000053192	Mllt11	myeloid/lymphoid or mixed-lineage leukemia (trithorax homolog. Drosophila); translocated to. 11	-1.27	6.60E-023
ENSMUSG00000021078	Tomm20l	translocase of outer mitochondrial membrane 20 homolog (yeast)-like	-2.84	1.30E-020
ENSMUSG00000016526	Dyrk3	dual-specificity tyrosine-(Y)-phosphorylation regulated kinase 3	-1.52	1.48E-020
ENSMUSG00000026931	1700019N19Rik	RIKEN cDNA 1700019N19 gene	-1.45	2.95E-020
ENSMUSG00000032417	Rwdd2a	RWD domain containing 2A	-1.22	4.33E-020
ENSMUSG00000087092	4930511A02Rik	RIKEN cDNA 4930511A02 gene	-2.93	1.08E-019
ENSMUSG00000072612	Gm10382	predicted gene 10382	-1.49	1.14E-019
ENSMUSG00000039977	Ccdc67	coiled-coil domain containing 67	-1.04	1.94E-019
ENSMUSG00000051503	Gm6583	predicted gene 6583	-2.33	4.69E-019
ENSMUSG00000072983	4933414I15Rik	RIKEN cDNA 4933414I15 gene	-1.61	5.17E-019
ENSMUSG00000042581	Thsd7b	thrombospondin. type I. domain containing 7B	-1.98	1.34E-018
ENSMUSG00000038987	1700019L03Rik	RIKEN cDNA 1700019L03 gene	-1.63	1.46E-018
ENSMUSG00000040657	1700063H04Rik	RIKEN cDNA 1700063H04 gene	-1.63	2.17E-018
ENSMUSG00000083218	Gm16425	predicted gene 16425	-1.69	5.51E-018
ENSMUSG00000052273	Dnahc3	dynein. axonemal. heavy chain 3	-2.44	5.75E-018
ENSMUSG00000039936	Pik3cd	phosphatidylinositol 3-kinase catalytic delta polypeptide	-1.12	1.02E-017
ENSMUSG00000031727	Pmfbp1	polyamine modulated factor 1 binding protein 1	-2.61	1.39E-017
ENSMUSG00000022039	Adam2	a disintegrin and metallopeptidase domain 2	-1.04	2.56E-017
ENSMUSG00000038421	Fcrla	Fc receptor-like A	-1.84	4.57E-017
ENSMUSG00000026774	4931423N10Rik	RIKEN cDNA 4931423N10 gene	-1.02	8.70E-017
ENSMUSG00000048988	Elfn1	leucine rich repeat and fibronectin type III. extracellular 1	-2.44	1.15E-016
ENSMUSG00000022439	Parvg	parvin. gamma	-1.99	1.42E-016
ENSMUSG00000062939	Stat4	signal transducer and activator of transcription 4	-2.84	1.46E-016
ENSMUSG00000042078	Svop	SV2 related protein	-1.28	2.49E-016
ENSMUSG00000024112	Cacna1h	calcium channel. voltage-dependent. T type. alpha 1H subunit	-1.43	3.64E-016
ENSMUSG00000020213	Glipr1l1	GLI pathogenesis-related 1 like 1	-1.3	4.64E-016
ENSMUSG00000022518	4930562C15Rik	RIKEN cDNA 4930562C15 gene	-1.68	4.98E-016
ENSMUSG00000005089	Slc1a2	solute carrier family 1 (glial high affinity glutamate transporter). member 2	-1.68	5.32E-016
ENSMUSG00000040140	Tdrd6	tudor domain containing 6	-1.2	5.32E-016
ENSMUSG00000049115	Agtr1a	angiotensin II receptor. type 1a	-1.86	7.11E-016
ENSMUSG00000020690	Efcab3	EF-hand calcium binding domain 3	-1.9	9.17E-016
ENSMUSG00000041566	Tssk1	testis-specific serine kinase 1	-1.35	1.07E-015
ENSMUSG00000085084	4930570G19Rik	RIKEN cDNA 4930570G19 gene	-1.29	1.15E-015
ENSMUSG00000039391	Ccdc81	coiled-coil domain containing 81	-1.66	1.93E-015
ENSMUSG00000022864	D16Ertd472e	DNA segment. Chr 16. ERATO Doi 472. expressed	-1.25	3.80E-015
ENSMUSG00000023873	1700010I14Rik	RIKEN cDNA 1700010I14 gene	-1.15	8.15E-015
ENSMUSG00000046487	Mospd4	motile sperm domain containing 4	-1.12	8.15E-015
ENSMUSG00000052075	1700029F12Rik	RIKEN cDNA 1700029F12 gene	-1.68	8.92E-015
ENSMUSG00000045004	Spata21	spermatogenesis associated 21	-1.68	1.52E-014
ENSMUSG00000046694	Fam46b	family with sequence similarity 46. member B	-1.59	1.71E-014
ENSMUSG00000046755	Kif2b	kinesin family member 2B	-2.26	2.89E-014
ENSMUSG00000020926	Adam11	a disintegrin and metallopeptidase domain 11	-1.27	2.91E-014
ENSMUSG00000030077	Chl1	cell adhesion molecule with homology to L1CAM	-2.39	3.08E-014
ENSMUSG00000051618	Ubqln3	ubiquilin 3	-2.64	3.23E-014
ENSMUSG00000046460	Sh2d7	SH2 domain containing 7	-1.65	4.51E-014
ENSMUSG00000035560	Wdr20b	WD repeat domain 20b	-1.02	8.13E-014
ENSMUSG00000022483	Col2a1	collagen. type II. alpha 1	-1.17	8.38E-014
ENSMUSG00000062154	1700061J05Rik	RIKEN cDNA 1700061J05 gene	-2.07	8.84E-014
ENSMUSG00000037568	Vash2	vasohibin 2	-2.02	1.12E-013
ENSMUSG00000032735	Ablim3	actin binding LIM protein family. member 3	-1.08	1.22E-013
ENSMUSG00000075480	Gm10840	predicted gene 10840	-1	1.37E-013
ENSMUSG00000072722	Gm6588	predicted gene 6588	-2.68	1.62E-013
ENSMUSG00000066752	Gm10176	predicted gene 10176	-1.69	1.68E-013
ENSMUSG00000090724	4930542C12Rik	RIKEN cDNA 4930542C12 gene	-1.21	1.86E-013
ENSMUSG00000070280	Slc22a14	solute carrier family 22 (organic cation transporter). member 14	-2.36	2.59E-013
ENSMUSG00000061923	Odf1	outer dense fiber of sperm tails 1	-2.24	2.80E-013
ENSMUSG00000042784	Muc1	mucin 1. transmembrane	-1.17	3.94E-013
ENSMUSG00000055602	Tcp10b	t-complex protein 10b	-1.24	6.17E-013
ENSMUSG00000093668	Pou5f2	POU domain class 5. transcription factor 2	-1.34	6.26E-013
ENSMUSG00000057173	Rfx8	regulatory factor X 8	-1.11	7.83E-013
ENSMUSG00000026567	Adcy10	adenylate cyclase 10	-1.52	8.11E-013
ENSMUSG00000027518	1700021F07Rik	RIKEN cDNA 1700021F07 gene	-1.23	1.14E-012
ENSMUSG00000045815	1700101I19Rik	RIKEN cDNA 1700101I19 gene	-1.6	1.20E-012
ENSMUSG00000016982	Pom121l2	POM121 membrane glycoprotein-like 2 (rat)	-1.05	1.91E-012
ENSMUSG00000086930	Gm14873	predicted gene 14873	-1.8	2.33E-012
ENSMUSG00000031876	Cmtm1	CKLF-like MARVEL transmembrane domain containing 1	-1.66	2.78E-012
ENSMUSG00000062028	Irgc1	immunity-related GTPase family. cinema 1	-2.03	3.30E-012
ENSMUSG00000085828	Gm15612	predicted gene 15612	-1.35	3.38E-012
ENSMUSG00000054160	Nkx2-4	NK2 transcription factor related. locus 4 (Drosophila)	-1.97	3.41E-012
ENSMUSG00000047104	Pbp2	phosphatidylethanolamine binding protein 2	-1.28	5.23E-012
ENSMUSG00000049971	Glt1d1	glycosyltransferase 1 domain containing 1	-1.31	5.45E-012
ENSMUSG00000048707	Tprn	taperin	-1.02	6.50E-012
ENSMUSG00000029517	Ankrd7	ankyrin repeat domain 7	-1.14	8.01E-012
ENSMUSG00000032456	Nmnat3	nicotinamide nucleotide adenylyltransferase 3	-1.47	9.46E-012
ENSMUSG00000038179	Slamf7	SLAM family member 7	-1.6	1.08E-011
ENSMUSG00000042554	Zp3r	zona pellucida 3 receptor	-2.55	1.22E-011
ENSMUSG00000036196	Slc26a8	solute carrier family 26. member 8	-1.02	1.32E-011
ENSMUSG00000086211	Gm12462	predicted gene 12462	-1.18	1.36E-011
ENSMUSG00000047619	Ddi1	DDI1. DNA-damage inducible 1. homolog 1 (S. cerevisiae)	-2.34	1.43E-011
ENSMUSG00000052673	Gm9887	predicted gene 9887	-1.27	1.65E-011
ENSMUSG00000062438	Adam1b	a disintegrin and metallopeptidase domain 1b	-1.53	1.81E-011
ENSMUSG00000037735	2810032G03Rik	RIKEN cDNA 2810032G03 gene	-1.03	2.38E-011
ENSMUSG00000028813	CK137956	cDNA sequence CK137956	-1.42	2.61E-011
ENSMUSG00000010435	Spaca7	sperm acrosome associated 7	-2.64	2.66E-011
ENSMUSG00000020636	Allc	allantoicase	-2.4	2.94E-011
ENSMUSG00000029679	Hyal6	hyaluronoglucosaminidase 6	-1.5	2.98E-011
ENSMUSG00000037638	Zbtb42	zinc finger and BTB domain containing 42	-1.67	3.67E-011
ENSMUSG00000037279	Ovol2	ovo-like 2 (Drosophila)	-1.76	4.13E-011
ENSMUSG00000033147	Slc22a15	solute carrier family 22 (organic anion/cation transporter). member 15	-1.49	4.14E-011
ENSMUSG00000037390	Muc3	mucin 3. intestinal	-1.03	4.37E-011
ENSMUSG00000050089	Akap4	A kinase (PRKA) anchor protein 4	-2.41	4.40E-011
ENSMUSG00000056197	4931417E11Rik	RIKEN cDNA 4931417E11 gene	-1.22	5.62E-011
ENSMUSG00000050623	1700019N12Rik	RIKEN cDNA 1700019N12 gene	-1.13	6.64E-011
ENSMUSG00000040424	Hipk4	homeodomain interacting protein kinase 4	-1.56	7.04E-011
ENSMUSG00000071890	4921528O07Rik	RIKEN cDNA 4921528O07 gene	-2.52	7.40E-011
ENSMUSG00000030292	1700023A16Rik	RIKEN cDNA 1700023A16 gene	-1.04	7.78E-011
ENSMUSG00000022445	Cyp2d26	cytochrome P450. family 2. subfamily d. polypeptide 26	-1.16	8.08E-011
ENSMUSG00000028314	4930547C10Rik	RIKEN cDNA 4930547C10 gene	-1.77	8.54E-011
ENSMUSG00000027355	Tmco5	transmembrane and coiled-coil domains 5	-2.54	9.41E-011
ENSMUSG00000028876	Epha10	Eph receptor A10	-1.14	9.41E-011
ENSMUSG00000021056	Tex21	testis expressed gene 21	-1.51	1.06E-010
ENSMUSG00000020867	Spata20	spermatogenesis associated 20	-2.05	1.10E-010
ENSMUSG00000042943	4922501L14Rik	RIKEN cDNA 4922501L14 gene	-2.29	1.25E-010
ENSMUSG00000031737	Irx5	Iroquois related homeobox 5 (Drosophila)	-1.4	1.44E-010
ENSMUSG00000032110	Acrv1	acrosomal vesicle protein 1	-2.51	1.45E-010
ENSMUSG00000038491	4930520K10Rik	RIKEN cDNA 4930520K10 gene	-1.21	1.52E-010
ENSMUSG00000070331	Qrich2	glutamine rich 2	-1.07	1.58E-010
ENSMUSG00000051732	Pabpc2	poly(A) binding protein. cytoplasmic 2	-1.39	1.61E-010
ENSMUSG00000075033	Fam55c	family with sequence similarity 55. member C	-1.05	1.78E-010
ENSMUSG00000024209	1700061G19Rik	RIKEN cDNA 1700061G19 gene	-2.03	1.84E-010
ENSMUSG00000029188	Slc34a2	solute carrier family 34 (sodium phosphate). member 2	-1.37	1.88E-010
ENSMUSG00000034063	4930590J08Rik	RIKEN cDNA 4930590J08 gene	-1.13	1.88E-010
ENSMUSG00000046173	Pabpc6	poly(A) binding protein. cytoplasmic 6	-1.16	2.06E-010
ENSMUSG00000011751	Spnb4	spectrin beta 4	-1.15	2.08E-010
ENSMUSG00000031552	Adam18	a disintegrin and metallopeptidase domain 18	-1.28	2.39E-010
ENSMUSG00000044664	Prss42	protease. serine. 42	-1.19	2.40E-010
ENSMUSG00000037752	Xkr8	X Kell blood group precursor related family member 8 homolog	-1.01	2.43E-010
ENSMUSG00000043468	Adam30	a disintegrin and metallopeptidase domain 30	-1.29	2.46E-010
ENSMUSG00000042567	Nek10	NIMA (never in mitosis gene a)- related kinase 10	-1.13	3.07E-010
ENSMUSG00000040280	Ndufa4l2	NADH dehydrogenase (ubiquinone) 1 alpha subcomplex. 4-like 2	-1.16	3.14E-010
ENSMUSG00000086459	1700030C12Rik	RIKEN cDNA 1700030C12 gene	-1.37	3.36E-010
ENSMUSG00000037621	Atoh8	atonal homolog 8 (Drosophila)	-1.23	3.61E-010
ENSMUSG00000066432	Vmn2r68-ps	vomeronasal 2. receptor 68. pseudogene	-1.68	3.77E-010
ENSMUSG00000031919	Tmed6	transmembrane emp24 protein transport domain containing 6	-1.71	3.80E-010
ENSMUSG00000015242	Nipsnap3a	nipsnap homolog 3A (C. elegans)	-2.3	4.01E-010
ENSMUSG00000038242	Aox4	aldehyde oxidase 4	-1.24	4.07E-010
ENSMUSG00000030887	Pdzd9	PDZ domain containing 9	-1.84	4.19E-010
ENSMUSG00000033794	Lpcat2b	lysophosphatidylcholine acyltransferase 2B	-2.47	4.39E-010
ENSMUSG00000078127	Fam170b	family with sequence similarity 170. member B	-2.35	4.54E-010
ENSMUSG00000040541	Tmem225	transmembrane protein 225	-2.38	4.77E-010
ENSMUSG00000047810	Ccdc88b	coiled-coil domain containing 88B	-1.2	4.99E-010
ENSMUSG00000090658	Prss47	protease. serine. 47	-1.27	5.03E-010
ENSMUSG00000056665	4930572J05Rik	RIKEN cDNA 4930572J05 gene	-1.02	5.08E-010
ENSMUSG00000079173	Zan	zonadhesin	-2.11	5.30E-010
ENSMUSG00000031682	1700011L22Rik	RIKEN cDNA 1700011L22 gene	-2.51	6.42E-010
ENSMUSG00000043003	Rasef	RAS and EF hand domain containing	-1.61	6.78E-010
ENSMUSG00000013523	Bcas1	breast carcinoma amplified sequence 1	-1.54	7.14E-010
ENSMUSG00000070708	Gtsf1l	gametocyte specific factor 1-like	-2.17	7.23E-010
ENSMUSG00000070979	Actl7a	actin-like 7a	-2.29	7.37E-010
ENSMUSG00000041673	Lrrc18	leucine rich repeat containing 18	-2.17	7.59E-010
ENSMUSG00000067103	AY702103	cDNA sequence AY702103	-1.17	7.85E-010
ENSMUSG00000021846	Peli2	pellino 2	-1.18	7.98E-010
ENSMUSG00000073761	4933427I04Rik	Riken cDNA 4933427I04 gene	-1.01	8.10E-010
ENSMUSG00000021879	Dnahc12	dynein. axonemal. heavy chain 12	-1.06	1.01E-009
ENSMUSG00000029867	1700034O15Rik	RIKEN cDNA 1700034O15 gene	-2.43	1.22E-009
ENSMUSG00000033579	Fa2h	fatty acid 2-hydroxylase	-1.84	1.27E-009
ENSMUSG00000026734	4921504E06Rik	RIKEN cDNA 4921504E06 gene	-2.02	1.28E-009
ENSMUSG00000021768	Dusp13	dual specificity phosphatase 13	-2.09	1.44E-009
ENSMUSG00000009356	Lpo	lactoperoxidase	-2.09	1.46E-009
ENSMUSG00000020614	Fam20a	family with sequence similarity 20. member A	-1.19	1.53E-009
ENSMUSG00000085077	1700049E15Rik	RIKEN cDNA 1700049E15 gene	-2.06	1.54E-009
ENSMUSG00000086274	Gm16677	predicted gene. 16677	-1.74	1.83E-009
ENSMUSG00000038246	Fam50b	family with sequence similarity 50. member B	-1.08	1.86E-009
ENSMUSG00000038782	1700028J19Rik	RIKEN cDNA 1700028J19 gene	-1.09	1.87E-009
ENSMUSG00000050114	Prdx6b	peroxiredoxin 6B	-1.32	2.38E-009
ENSMUSG00000085312	Gm12763	predicted gene 12763	-1.57	2.72E-009
ENSMUSG00000020932	Gfap	glial fibrillary acidic protein	-1.29	2.81E-009
ENSMUSG00000032671	A930018P22Rik	RIKEN cDNA A930018P22 gene	-1.84	2.86E-009
ENSMUSG00000027088	Phospho2	phosphatase. orphan 2	-1.06	2.87E-009
ENSMUSG00000058626	Capn11	calpain 11	-1.25	3.01E-009
ENSMUSG00000050035	Fhl4	four and a half LIM domains 4	-1.12	3.01E-009
ENSMUSG00000063447	1700013N18Rik	RIKEN cDNA 1700013N18 gene	-1.18	3.34E-009
ENSMUSG00000090843	Gm17673	predicted gene. 17673	-2.22	3.62E-009
ENSMUSG00000070837	Aurkc	aurora kinase C	-1.25	4.09E-009
ENSMUSG00000075227	Znhit2-ps	zinc finger. HIT domain containing 2. pseudogene	-1.16	4.32E-009
ENSMUSG00000022542	2012-09-01	septin 12	-1.06	4.59E-009
ENSMUSG00000091735	Gpr62	G protein-coupled receptor 62	-1.35	4.68E-009
ENSMUSG00000040467	4921522P10Rik	RIKEN cDNA 4921522P10 gene	-1.32	4.70E-009
ENSMUSG00000020335	Zfp354b	zinc finger protein 354B	-1.17	4.94E-009
ENSMUSG00000090120	A730090N16Rik	RIKEN cDNA A730090N16 gene	-1.13	5.06E-009
ENSMUSG00000085593	4930589P08Rik	RIKEN cDNA 4930589P08 gene	-1.77	5.19E-009
ENSMUSG00000030093	Wnt7a	wingless-related MMTV integration site 7A	-1.46	5.39E-009
ENSMUSG00000059857	Ntng1	netrin G1	-1.86	6.01E-009
ENSMUSG00000020520	Galnt10	UDP-N-acetyl-alpha-D-galactosamine:polypeptide N-acetylgalactosaminyltransferase 10	-1.11	6.07E-009
ENSMUSG00000031509	1700016D06Rik	RIKEN cDNA 1700016D06 gene	-2.38	6.27E-009
ENSMUSG00000026736	4930426L09Rik	RIKEN cDNA 4930426L09 gene	-1.11	6.69E-009
ENSMUSG00000038026	Kcnj9	potassium inwardly-rectifying channel. subfamily J. member 9	-1.27	6.70E-009
ENSMUSG00000057072	1700022P22Rik	RIKEN cDNA 1700022P22 gene	-2.39	7.17E-009
ENSMUSG00000024116	Prss21	protease. serine. 21	-1.75	7.54E-009
ENSMUSG00000029682	Spam1	sperm adhesion molecule 1	-2.26	7.81E-009
ENSMUSG00000092305	Prps1l1	phosphoribosyl pyrophosphate synthetase 1-like 1	-1.2	9.40E-009
ENSMUSG00000039963	Ccdc40	coiled-coil domain containing 40	-1.02	1.01E-008
ENSMUSG00000037661	Gpr160	G protein-coupled receptor 160	-1.03	1.04E-008
ENSMUSG00000037708	BC061194	cDNA sequence BC061194	-1.51	1.23E-008
ENSMUSG00000028610	Dmrtb1	DMRT-like family B with proline-rich C-terminal. 1	-1.05	1.28E-008
ENSMUSG00000085212	4931440J10Rik	RIKEN cDNA 4931440J10 gene	-1.83	1.29E-008
ENSMUSG00000053184	Spaca3	sperm acrosome associated 3	-2.33	1.35E-008
ENSMUSG00000033210	Slc9a10	solute carrier family 9. member 10	-1.01	1.39E-008
ENSMUSG00000035394	Ccdc11	coiled-coil domain containing 11	-1.09	1.59E-008
ENSMUSG00000028310	Ppp3r2	protein phosphatase 3. regulatory subunit B. alpha isoform (calcineurin B. type II)	-1.23	1.79E-008
ENSMUSG00000028533	Izumo3	IZUMO family member 3	-2.18	1.82E-008
ENSMUSG00000086786	Gm15908	predicted gene 15908	-1.43	1.86E-008
ENSMUSG00000063129	Aldoart2	aldolase 1 A retrogene 2	-1.67	2.33E-008
ENSMUSG00000012042	4930579F01Rik	RIKEN cDNA 4930579F01 gene	-1.94	2.53E-008
ENSMUSG00000091602	Gm8879	predicted gene 8879	-1.15	2.63E-008
ENSMUSG00000022780	Mfi2	antigen p97 (melanoma associated) identified by monoclonal antibodies 133.2 and 96.5	-1.53	2.69E-008
ENSMUSG00000086947	4930522O17Rik	RIKEN cDNA 4930522O17 gene	-1.18	3.02E-008
ENSMUSG00000020435	Osbp2	oxysterol binding protein 2	-1.14	3.21E-008
ENSMUSG00000030976	4930404H21Rik	RIKEN cDNA 4930404H21 gene	-2.09	3.27E-008
ENSMUSG00000016626	Nlrp14	NLR family. pyrin domain containing 14	-1.2	3.49E-008
ENSMUSG00000030344	Akap3	A kinase (PRKA) anchor protein 3	-1.02	3.54E-008
ENSMUSG00000042672	Dcst1	DC-STAMP domain containing 1	-2.08	3.62E-008
ENSMUSG00000022525	Hrasls	HRAS-like suppressor	-1.18	3.82E-008
ENSMUSG00000023949	Tcte1	t-complex-associated testis expressed 1	-1.3	3.89E-008
ENSMUSG00000047841	BC051628	cDNA sequence BC051628	-1.13	3.91E-008
ENSMUSG00000040866	Rsph6a	radial spoke head 6 homolog A (Chlamydomonas)	-1.19	3.95E-008
ENSMUSG00000029167	Ppargc1a	peroxisome proliferative activated receptor. gamma. coactivator 1 alpha	-1.17	4.06E-008
ENSMUSG00000068860	Gm128	predicted gene 128	-1.02	4.43E-008
ENSMUSG00000042800	1700015E13Rik	RIKEN cDNA 1700015E13 gene	-2.16	4.68E-008
ENSMUSG00000090643	Gm3453	predicted gene 3453	-1.81	4.78E-008
ENSMUSG00000038403	Hfe2	hemochromatosis type 2 (juvenile) (human homolog)	-1.98	4.81E-008
ENSMUSG00000021196	Pfkp	phosphofructokinase. platelet	-1.16	4.85E-008
ENSMUSG00000027525	Phactr3	phosphatase and actin regulator 3	-1.19	5.00E-008
ENSMUSG00000039540	4921524L21Rik	RIKEN cDNA 4921524L21 gene	-1.08	5.12E-008
ENSMUSG00000022832	Ropn1	ropporin. rhophilin associated protein 1	-2.22	5.34E-008
ENSMUSG00000029275	Gfi1	growth factor independent 1	-1.67	5.48E-008
ENSMUSG00000061099	Gapdhs	glyceraldehyde-3-phosphate dehydrogenase. spermatogenic	-2.21	5.49E-008
ENSMUSG00000024593	Megf10	multiple EGF-like-domains 10	-1.15	5.54E-008
ENSMUSG00000050553	Gk2	glycerol kinase 2	-1.01	5.79E-008
ENSMUSG00000072878	1700123L14Rik	RIKEN cDNA 1700123L14 gene	-1.07	6.18E-008
ENSMUSG00000061864	Galntl6	UDP-N-acetyl-alpha-D-galactosamine:polypeptide N-acetylgalactosaminyltransferase-like 6	-1.51	7.14E-008
ENSMUSG00000036480	Prss56	protease. serine 56	-1.56	7.84E-008
ENSMUSG00000023350	4921501E09Rik	RIKEN cDNA 4921501E09 gene	-2.03	9.11E-008
ENSMUSG00000028451	1700022I11Rik	RIKEN cDNA 1700022I11 gene	-1.41	9.25E-008
ENSMUSG00000041605	5730559C18Rik	RIKEN cDNA 5730559C18 gene	-1.53	9.26E-008
ENSMUSG00000046585	Ccdc147	coiled-coil domain containing 147	-1.29	9.55E-008
ENSMUSG00000026336	Slco6d1	solute carrier organic anion transporter family. member 6d1	-1.17	9.78E-008
ENSMUSG00000031637	Lrp2bp	Lrp2 binding protein	-1.13	1.02E-007
ENSMUSG00000020317	Theg	testicular haploid expressed gene	-2.14	1.18E-007
ENSMUSG00000078632	Lrrc37a	leucine rich repeat containing 37A	-1.55	1.19E-007
ENSMUSG00000010803	Gabra1	gamma-aminobutyric acid (GABA) A receptor. subunit alpha 1	-1.8	1.25E-007
ENSMUSG00000085542	1700037C06Rik	RIKEN cDNA 1700037C06 gene	-1.62	1.26E-007
ENSMUSG00000039133	9330171B17Rik	RIKEN cDNA 9330171B17 gene	-1.33	1.34E-007
ENSMUSG00000031576	Kcnu1	potassium channel. subfamily U. member 1	-1.19	1.35E-007
ENSMUSG00000038994	Hils1	histone H1-like protein in spermatids 1	-2.12	1.48E-007
ENSMUSG00000091389	Speer1-ps1	spermatogenesis associated glutamate (E)-rich protein 1. pseudogene 1	-1.31	1.67E-007
ENSMUSG00000042797	Aqp11	aquaporin 11	-1.28	1.80E-007
ENSMUSG00000044083	Efcab8	EF-hand calcium binding domain 8	-1.21	1.85E-007
ENSMUSG00000048516	Adam26a	a disintegrin and metallopeptidase domain 26A (testase 3)	-2.19	1.95E-007
ENSMUSG00000048003	Catsper4	cation channel. sperm associated 4	-2.15	2.03E-007
ENSMUSG00000013091	Tmem190	transmembrane protein 190	-2.18	2.10E-007
ENSMUSG00000063971	1700011A15Rik	RIKEN cDNA 1700011A15 gene	-2.17	2.23E-007
ENSMUSG00000027209	4930525F21Rik	RIKEN cDNA 4930525F21 gene	-1.24	2.29E-007
ENSMUSG00000037884	1700017G19Rik	RIKEN cDNA 1700017G19 gene	-1.38	2.43E-007
ENSMUSG00000031553	Adam3	a disintegrin and metallopeptidase domain 3 (cyritestin)	-1.17	2.45E-007
ENSMUSG00000039155	Cdh26	cadherin-like 26	-1	2.45E-007
ENSMUSG00000085468	Gm15343	predicted gene 15343	-2.14	2.53E-007
ENSMUSG00000064177	Ghrl	ghrelin	-1.48	2.54E-007
ENSMUSG00000027297	Ltk	leukocyte tyrosine kinase	-1.15	2.82E-007
ENSMUSG00000085207	Gm11767	predicted gene 11767	-1.14	2.89E-007
ENSMUSG00000021545	1700067P10Rik	RIKEN cDNA 1700067P10 gene	-2.13	3.24E-007
ENSMUSG00000027270	6330527O06Rik	RIKEN cDNA 6330527O06 gene	-2.08	3.24E-007
ENSMUSG00000070315	4930581F22Rik	RIKEN cDNA 4930581F22 gene	-1.12	3.50E-007
ENSMUSG00000050957	Insl6	insulin-like 6	-1.15	3.69E-007
ENSMUSG00000069189	Zdhhc11	zinc finger. DHHC domain containing 11	-2.08	3.75E-007
ENSMUSG00000086606	Gm13205	predicted gene 13205	-1.65	3.82E-007
ENSMUSG00000043969	Emx2	empty spiracles homolog 2 (Drosophila)	-1.62	3.94E-007
ENSMUSG00000036168	Ccdc38	coiled-coil domain containing 38	-1.15	3.96E-007
ENSMUSG00000020622	Nt5c1b	5'-nucleotidase. cytosolic IB	-2.06	4.12E-007
ENSMUSG00000087418	Ace3	angiotensin I converting enzyme (peptidyl-dipeptidase A) 3	-2.1	4.57E-007
ENSMUSG00000030200	Bcl2l14	BCL2-like 14 (apoptosis facilitator)	-1.65	4.58E-007
ENSMUSG00000068037	Mas1	MAS1 oncogene	-2.09	4.67E-007
ENSMUSG00000030544	Mesp1	mesoderm posterior 1	-1.34	5.17E-007
ENSMUSG00000046723	Adam24	a disintegrin and metallopeptidase domain 24 (testase 1)	-2.1	5.21E-007
ENSMUSG00000087510	1700112K13Rik	RIKEN cDNA 1700112K13 gene	-1.32	5.31E-007
ENSMUSG00000029376	Mthfd2l	methylenetetrahydrofolate dehydrogenase (NADP+ dependent) 2-like	-1.02	5.34E-007
ENSMUSG00000085974	4930444M15Rik	RIKEN cDNA 4930444M15 gene	-2.09	5.46E-007
ENSMUSG00000033368	Trim69	tripartite motif-containing 69	-1.03	6.29E-007
ENSMUSG00000022671	Mzt2	mitotic spindle organizing protein 2	-1.04	6.65E-007
ENSMUSG00000091332	4930500F10Rik	RIKEN cDNA 4930500F10 gene	-1.22	6.72E-007
ENSMUSG00000093628	RP23-397G23.1		-1.08	6.82E-007
ENSMUSG00000056073	Grik2	glutamate receptor. ionotropic. kainate 2 (beta 2)	-1.04	6.90E-007
ENSMUSG00000042249	Adrbk2	adrenergic receptor kinase. beta 2	-1.02	7.35E-007
ENSMUSG00000020945	Lyzl6	lysozyme-like 6	-2.09	8.07E-007
ENSMUSG00000030968	Pdilt	protein disulfide isomerase-like. testis expressed	-1.75	8.07E-007
ENSMUSG00000059343	Aldoart1	aldolase 1 A retrogene 1	-2	8.58E-007
ENSMUSG00000037432	Fer1l5	fer-1-like 5 (C. elegans)	-1.65	8.66E-007
ENSMUSG00000052496	Pkdrej	polycystic kidney disease (polycystin) and REJ (sperm receptor for egg jelly homolog. sea urchin)	-1.34	8.68E-007
ENSMUSG00000075335	4930588K23Rik	RIKEN cDNA 4930588K23 gene	-1.75	9.31E-007
ENSMUSG00000017830	Dhx58	DEXH (Asp-Glu-X-His) box polypeptide 58	-1.12	9.72E-007
ENSMUSG00000009115	1700027D21Rik	RIKEN cDNA 1700027D21 gene	-1.46	1.04E-006
ENSMUSG00000021373	Cap2	CAP. adenylate cyclase-associated protein. 2 (yeast)	-1.07	1.06E-006
ENSMUSG00000035785	Cmtm2b	CKLF-like MARVEL transmembrane domain containing 2B	-1.11	1.08E-006
ENSMUSG00000018776	Amac1	acyl-malonyl condensing enzyme 1	-2.06	1.10E-006
ENSMUSG00000048400	Prss54	protease. serine. 54	-1.99	1.14E-006
ENSMUSG00000044526	Znrf4	zinc and ring finger 4	-1.98	1.17E-006
ENSMUSG00000026147	Col9a1	collagen. type IX. alpha 1	-1.02	1.20E-006
ENSMUSG00000086160	4933438A12Rik	RIKEN cDNA 4933438A12 gene	-1.55	1.22E-006
ENSMUSG00000022085	Pebp4	phosphatidylethanolamine binding protein 4	-1.02	1.24E-006
ENSMUSG00000085416	1700019G24Rik	RIKEN cDNA 1700019G24 gene	-1.44	1.25E-006
ENSMUSG00000085926	Gm12299	predicted gene 12299	-1.95	1.26E-006
ENSMUSG00000085995	Gm2788	predicted gene 2788	-1.31	1.29E-006
ENSMUSG00000085837	4933400F03Rik	RIKEN cDNA 4933400F03 gene	-1.05	1.31E-006
ENSMUSG00000066639	1700001J11Rik	RIKEN cDNA 1700001J11 gene	-1.25	1.37E-006
ENSMUSG00000036815	Dpp10	dipeptidylpeptidase 10	-1.28	1.52E-006
ENSMUSG00000052926	Rnaseh2a	ribonuclease H2. large subunit	-1.18	1.60E-006
ENSMUSG00000090043	Gm16167	predicted gene 16167	-1.08	1.65E-006
ENSMUSG00000040751	Lat2	linker for activation of T cells family. member 2	-1.23	1.79E-006
ENSMUSG00000017417	Plxdc1	plexin domain containing 1	-1.24	1.80E-006
ENSMUSG00000037529	Prss40	protease. serine. 40	-1.9	1.80E-006
ENSMUSG00000065968	Ifitm7	interferon induced transmembrane protein 7	-1.16	1.90E-006
ENSMUSG00000000154	Slc22a18	solute carrier family 22 (organic cation transporter). member 18	-1.43	1.95E-006
ENSMUSG00000044468	Fam46c	family with sequence similarity 46. member C	-1.05	1.98E-006
ENSMUSG00000017832	Hspb9	heat shock protein. alpha-crystallin-related. B9	-1.07	2.00E-006
ENSMUSG00000049526	Tmem202	transmembrane protein 202	-1.19	2.01E-006
ENSMUSG00000090173	Fbxw10	F-box and WD-40 domain protein 10	-1.3	2.05E-006
ENSMUSG00000046317	BC107364	cDNA sequence BC107364	-1.07	2.12E-006
ENSMUSG00000030206	Gsg1	germ cell-specific gene 1	-1.46	2.26E-006
ENSMUSG00000086800	4930556L07Rik	RIKEN cDNA 4930556L07 gene	-1.08	2.35E-006
ENSMUSG00000074127	Cmtm2a	CKLF-like MARVEL transmembrane domain containing 2A	-1.03	2.53E-006
ENSMUSG00000041923	Nol4	nucleolar protein 4	-1.08	2.63E-006
ENSMUSG00000038607	Gng10	guanine nucleotide binding protein (G protein). gamma 10	-1	2.74E-006
ENSMUSG00000046957	Spz1	spermatogenic leucine zipper 1	-1.22	2.81E-006
ENSMUSG00000043782	Ccdc64b	coiled-coil domain containing 64B	-1.64	3.02E-006
ENSMUSG00000078315	Fam47a-ps	family with sequence similarity 47. member A. pseudogene	-1.9	3.13E-006
ENSMUSG00000031493	Ggn	gametogenetin	-1.42	3.16E-006
ENSMUSG00000027606	Dnajc5b	DnaJ (Hsp40) homolog. subfamily C. member 5 beta	-1.98	3.17E-006
ENSMUSG00000092599	1700010K23Rik	RIKEN cDNA 1700010K23 gene	-1.57	3.19E-006
ENSMUSG00000017868	Sgk2	serum/glucocorticoid regulated kinase 2	-1.72	3.21E-006
ENSMUSG00000028637	Ccdc30	coiled-coil domain containing 30	-1.03	3.26E-006
ENSMUSG00000048834	Vstm2a	V-set and transmembrane domain containing 2A	-1.92	3.31E-006
ENSMUSG00000012211	Tex22	testis expressed gene 22	-1	3.39E-006
ENSMUSG00000047938	4930483J18Rik	RIKEN cDNA 4930483J18 gene	-1.57	3.42E-006
ENSMUSG00000054746	Abca15	ATP-binding cassette. sub-family A (ABC1). member 15	-1.04	3.74E-006
ENSMUSG00000074093	Svip	small VCP/p97-interacting protein	-1	3.83E-006
ENSMUSG00000057047	1700010B08Rik	RIKEN cDNA 1700010B08 gene	-1.09	3.87E-006
ENSMUSG00000053508	BC048502	cDNA sequence BC048502	-1.36	4.42E-006
ENSMUSG00000001558	Klhl10	kelch-like 10 (Drosophila)	-1.19	4.54E-006
ENSMUSG00000031452	1700029H14Rik	RIKEN cDNA 1700029H14 gene	-1.88	4.82E-006
ENSMUSG00000038498	Catsper1	cation channel. sperm associated 1	-1.9	4.93E-006
ENSMUSG00000092276	1700116B05Rik	RIKEN cDNA 1700116B05 gene	-1.42	5.06E-006
ENSMUSG00000032174	Icam5	intercellular adhesion molecule 5. telencephalin	-1.14	5.10E-006
ENSMUSG00000010021	Kif19a	kinesin family member 19A	-1.25	5.18E-006
ENSMUSG00000027880	4930443G12Rik	RIKEN cDNA 4930443G12 gene	-1.46	5.32E-006
ENSMUSG00000072962	Gm16401	predicted gene 16401	-1.45	5.41E-006
ENSMUSG00000030549	Rhcg	Rhesus blood group-associated C glycoprotein	-1.41	5.60E-006
ENSMUSG00000036463	4930544G11Rik	RIKEN cDNA 4930544G11 gene	-1.01	5.97E-006
ENSMUSG00000085034	Gm11240	predicted gene 11240	-1.22	6.24E-006
ENSMUSG00000022249	Ttc23l	tetratricopeptide repeat domain 23-like	-1.63	6.47E-006
ENSMUSG00000043060	Fscb	fibrous sheath CABYR binding protein	-1.91	6.93E-006
ENSMUSG00000035085	1700020L24Rik	RIKEN cDNA 1700020L24 gene	-1.88	7.37E-006
ENSMUSG00000024295	Cyp4f41-ps	cytochrome P450. family 4. subfamily f. polypeptide 41 pseudogene	-1.49	7.61E-006
ENSMUSG00000079188	Gm7694	predicted gene 7694	-1.03	8.67E-006
ENSMUSG00000007440	Pcdha4	protocadherin alpha 4	-1.07	8.89E-006
ENSMUSG00000040276	Pacsin1	protein kinase C and casein kinase substrate in neurons 1	-1.01	9.03E-006
ENSMUSG00000032204	Aqp9	aquaporin 9	-1.15	9.47E-006
ENSMUSG00000079513	4932429P05Rik	RIKEN cDNA 4932429P05 gene	-1.86	1.03E-005
ENSMUSG00000021961	4930578I06Rik	RIKEN cDNA 4930578I06 gene	-1.81	1.03E-005
ENSMUSG00000085865	Gm15966	predicted gene 15966	-1.66	1.04E-005
ENSMUSG00000022441	Efcab6	EF-hand calcium binding domain 6	-1.12	1.09E-005
ENSMUSG00000028589	1700012P22Rik	RIKEN cDNA 1700012P22 gene	-1.17	1.15E-005
ENSMUSG00000049507	4930429B21Rik	RIKEN cDNA 4930429B21 gene	-1.04	1.17E-005
ENSMUSG00000031849	Comp	cartilage oligomeric matrix protein	-1.15	1.35E-005
ENSMUSG00000045929	Gm16532	predicted gene. 16532	-1.18	1.37E-005
ENSMUSG00000079254	Itprip	inositol 1.4.5-triphosphate receptor interacting protein	-1.04	1.40E-005
ENSMUSG00000075029	4930558J22Rik	RIKEN cDNA 4930558J22 gene	-1.38	1.42E-005
ENSMUSG00000006221	Hspb7	heat shock protein family. member 7 (cardiovascular)	-1.01	1.53E-005
ENSMUSG00000027579	Srms	src-related kinase lacking C-terminal regulatory tyrosine and N-terminal myristylation sites	-1.25	1.56E-005
ENSMUSG00000061311	Rag1	recombination activating gene 1	-1	1.58E-005
ENSMUSG00000025808	Ccdc7	coiled-coil domain containing 7	-1.35	1.60E-005
ENSMUSG00000021790	Dydc1	DPY30 domain containing 1	-1.21	1.69E-005
ENSMUSG00000041791	Capza3	capping protein (actin filament) muscle Z-line. alpha 3	-1.83	1.72E-005
ENSMUSG00000053868	Gm5142	predicted gene 5142	-1.12	1.72E-005
ENSMUSG00000036744	Olfr701	olfactory receptor 701	-1.82	1.91E-005
ENSMUSG00000052363	Zdhhc19	zinc finger. DHHC domain containing 19	-1.82	2.03E-005
ENSMUSG00000086234	1700112M01Rik	RIKEN cDNA 1700112M01 gene	-1.57	2.05E-005
ENSMUSG00000040514	4921511H03Rik	RIKEN cDNA 4921511H03 gene	-1.09	2.10E-005
ENSMUSG00000087237	Gm16703	predicted gene. 16703	-1.22	2.20E-005
ENSMUSG00000047988	4933428G20Rik	RIKEN cDNA 4933428G20 gene	-1.4	2.22E-005
ENSMUSG00000029086	Prom1	prominin 1	-1.14	2.30E-005
ENSMUSG00000033107	Rnf125	ring finger protein 125	-1.3	2.33E-005
ENSMUSG00000056258	Kcnq3	potassium voltage-gated channel. subfamily Q. member 3	-1.25	2.35E-005
ENSMUSG00000092346	Gm20424	predicted gene 20424	-1.74	2.41E-005
ENSMUSG00000034913	Spert	spermatid associated	-1.82	2.45E-005
ENSMUSG00000074812	Gm355	predicted gene 355	-1.82	2.47E-005
ENSMUSG00000028539	Artn	artemin	-1.21	2.51E-005
ENSMUSG00000026125	Prss39	protease. serine. 39	-1.33	2.51E-005
ENSMUSG00000068645	Olfr1280	olfactory receptor 1280	-1.63	2.54E-005
ENSMUSG00000078958	Atp6ap1l	ATPase. H+ transporting. lysosomal accessory protein 1-like	-1.01	2.60E-005
ENSMUSG00000038709	Txndc8	thioredoxin domain containing 8	-1.81	2.61E-005
ENSMUSG00000089871	Speer7-ps1	spermatogenesis associated glutamate (E)-rich protein 7. pseudogene 1	-1.04	2.62E-005
ENSMUSG00000006764	Tph2	tryptophan hydroxylase 2	-1.02	2.97E-005
ENSMUSG00000029678	Hyal5	hyaluronoglucosaminidase 5	-1.8	2.98E-005
ENSMUSG00000024223	4930511I11Rik	RIKEN cDNA 4930511I11 gene	-1.7	3.00E-005
ENSMUSG00000085493	Gm15469	predicted gene 15469	-1.79	3.08E-005
ENSMUSG00000091823	Gm8897	predicted gene 8897	-1.16	3.14E-005
ENSMUSG00000042189	Tekt3	tektin 3	-1.01	3.18E-005
ENSMUSG00000073681	1500002C15Rik	RIKEN cDNA 1500002C15 gene	-1.29	3.43E-005
ENSMUSG00000028141	Oaz3	ornithine decarboxylase antizyme 3	-1.31	3.67E-005
ENSMUSG00000091933	Gm8857	predicted gene 8857	-1.38	3.70E-005
ENSMUSG00000069355	Gm5152	predicted gene 5152	-1.58	4.68E-005
ENSMUSG00000039179	Tekt5	tektin 5	-1.02	4.75E-005
ENSMUSG00000056018	1700008F21Rik	RIKEN cDNA 1700008F21 gene	-1.26	4.91E-005
ENSMUSG00000031991	Spata19	spermatogenesis associated 19	-1.66	4.92E-005
ENSMUSG00000050304	Slc25a2	solute carrier family 25 (mitochondrial carrier. ornithine transporter) member 2	-1.47	5.26E-005
ENSMUSG00000027480	2015-05-04	Sad1 and UNC84 domain containing 5	-1.75	5.27E-005
ENSMUSG00000020673	Tpo	thyroid peroxidase	-1.03	5.44E-005
ENSMUSG00000020545	1700108M19Rik	RIKEN cDNA 1700108M19 gene	-1.73	5.47E-005
ENSMUSG00000087465	Gm13905	predicted gene 13905	-1.44	5.65E-005
ENSMUSG00000030223	Ptpro	protein tyrosine phosphatase. receptor type. O	-1.2	5.78E-005
ENSMUSG00000031998	1700128F08Rik	RIKEN cDNA 1700128F08 gene	-1.24	5.85E-005
ENSMUSG00000060029	4930473A02Rik	RIKEN cDNA 4930473A02 gene	-1.11	6.32E-005
ENSMUSG00000091138	E530011L22Rik	RIKEN cDNA E530011L22 gene	-1.09	6.59E-005
ENSMUSG00000063522	2010109I03Rik	RIKEN cDNA 2010109I03 gene	-1.72	6.61E-005
ENSMUSG00000058935	1700018C11Rik	RIKEN cDNA 1700018C11 gene	-1.72	6.89E-005
ENSMUSG00000030385	2900092C05Rik	RIKEN cDNA 2900092C05 gene	-1.44	7.51E-005
ENSMUSG00000035456	Prdm8	PR domain containing 8	-1.27	7.53E-005
ENSMUSG00000086761	Gm11666	predicted gene 11666	-1.71	7.58E-005
ENSMUSG00000026940	4921530D09Rik	RIKEN cDNA 4921530D09 gene	-1.59	7.63E-005
ENSMUSG00000090308	Gm5174	predicted gene 5174	-1.01	7.64E-005
ENSMUSG00000048215	A630023P12Rik	RIKEN cDNA A630023P12 gene	-1.08	7.69E-005
ENSMUSG00000063900	Adam26b	a disintegrin and metallopeptidase domain 26B	-1.7	7.90E-005
ENSMUSG00000073759	4933407E24Rik	RIKEN cDNA 4933407E24 gene	-1.6	8.09E-005
ENSMUSG00000058643	Speer4f	spermatogenesis associated glutamate (E)-rich protein 4f	-1.63	8.19E-005
ENSMUSG00000054523	Ms4a5	membrane-spanning 4-domains. subfamily A. member 5	-1.69	8.90E-005
ENSMUSG00000067416	Actl9	actin-like 9	-1.28	9.13E-005
ENSMUSG00000080916	Gm12463	predicted gene 12463	-1.16	9.37E-005
ENSMUSG00000079382	Gm3443	predicted gene 3443	-1.29	1.12E-004
ENSMUSG00000020992	4930512B01Rik	RIKEN cDNA 4930512B01 gene	-1.34	1.13E-004
ENSMUSG00000021986	Fam123a	family with sequence similarity 123. member A	-1.63	1.17E-004
ENSMUSG00000068506	Gm5800	predicted gene 5800	-1.64	1.20E-004
ENSMUSG00000053121	Gm5129	predicted gene 5129	-1.27	1.24E-004
ENSMUSG00000041138	Txndc3	thioredoxin domain containing 3 (spermatozoa)	-1.29	1.25E-004
ENSMUSG00000045238	A730035I17Rik	RIKEN cDNA A730035I17 gene	-1.32	1.26E-004
ENSMUSG00000075256	Cerkl	ceramide kinase-like	-1.01	1.30E-004
ENSMUSG00000070563	Spaca4	sperm acrosome associated 4	-1.66	1.32E-004
ENSMUSG00000022602	Arc	activity regulated cytoskeletal-associated protein	-1.14	1.39E-004
ENSMUSG00000091318	Gm5415	predicted gene 5415	-1.6	1.39E-004
ENSMUSG00000090255	4921534H16Rik	RIKEN cDNA 4921534H16 gene	-1.65	1.40E-004
ENSMUSG00000067700	Gm5862	predicted gene 5862	-1.56	1.41E-004
ENSMUSG00000087421	Gm5432	predicted gene 5432	-1.04	1.41E-004
ENSMUSG00000085027	Gm11840	predicted gene 11840	-1.11	1.44E-004
ENSMUSG00000000411	Tssk3	testis-specific serine kinase 3	-1.37	1.44E-004
ENSMUSG00000091692	4930433I11Rik	RIKEN cDNA 4930433I11 gene	-1.6	1.47E-004
ENSMUSG00000046282	4930529F22Rik	RIKEN cDNA 4930529F22 gene	-1.65	1.47E-004
ENSMUSG00000018238	Gdf9	growth differentiation factor 9	-1.15	1.54E-004
ENSMUSG00000091849	Gm17188	predicted gene 17188	-1.12	1.57E-004
ENSMUSG00000091071	1700030C10Rik	RIKEN cDNA 1700030C10 gene	-1.32	1.59E-004
ENSMUSG00000092009	Myh15	myosin. heavy chain 15	-1.6	1.60E-004
ENSMUSG00000071937	Adam25	a disintegrin and metallopeptidase domain 25 (testase 2)	-1.63	1.62E-004
ENSMUSG00000084995	4930596M17Rik	RIKEN cDNA 4930596M17 gene	-1.64	1.69E-004
ENSMUSG00000079096	Gm6309	predicted gene 6309	-1.24	1.74E-004
ENSMUSG00000024175	Tekt4	tektin 4	-1.07	1.85E-004
ENSMUSG00000059114	Gm6772	predicted gene 6772	-1.54	1.88E-004
ENSMUSG00000042641	Rgsl1	regulator of G-protein signaling like 1	-1.49	1.90E-004
ENSMUSG00000035165	Kcne3	potassium voltage-gated channel. Isk-related subfamily. gene 3	-1.57	1.96E-004
ENSMUSG00000025482	Odf3	outer dense fiber of sperm tails 3	-1.63	1.97E-004
ENSMUSG00000054013	Tmem179	transmembrane protein 179	-1.38	1.98E-004
ENSMUSG00000035435	Abca17	ATP-binding cassette. sub-family A (ABC1). member 17	-1.13	2.01E-004
ENSMUSG00000062585	Cnr2	cannabinoid receptor 2 (macrophage)	-1.05	2.01E-004
ENSMUSG00000044867	Gm3345	predicted gene 3345	-1.57	2.03E-004
ENSMUSG00000045336	Hsfy2	heat shock transcription factor. Y linked 2	-1.61	2.25E-004
ENSMUSG00000024233	Lyzl1	lysozyme-like 1	-1.6	2.26E-004
ENSMUSG00000004894	Hapln2	hyaluronan and proteoglycan link protein 2	-1.22	2.36E-004
ENSMUSG00000078157	4931440F15Rik	RIKEN cDNA 4931440F15 gene	-1.46	2.37E-004
ENSMUSG00000029680	Hyal4	hyaluronoglucosaminidase 4	-1.17	2.39E-004
ENSMUSG00000053375	Atp6v1e2	ATPase. H+ transporting. lysosomal V1 subunit E2	-1.6	2.42E-004
ENSMUSG00000049154	Fam183b	family with sequence similarity 183. member B	-1.51	2.42E-004
ENSMUSG00000026301	Iqca	IQ motif containing with AAA domain	-1.2	2.58E-004
ENSMUSG00000090808	Gm1758	predicted gene 1758	-1.05	2.59E-004
ENSMUSG00000044056	Efcab9	EF-hand calcium binding domain 9	-1.3	2.59E-004
ENSMUSG00000053825	Ppfia2	protein tyrosine phosphatase. receptor type. f polypeptide (PTPRF). interacting protein (liprin). alpha 2	-1.33	2.64E-004
ENSMUSG00000045620	Odf3l1	outer dense fiber of sperm tails 3-like 1	-1.56	2.69E-004
ENSMUSG00000042476	Abcb4	ATP-binding cassette. sub-family B (MDR/TAP). member 4	-1.23	2.76E-004
ENSMUSG00000024254	Abcg8	ATP-binding cassette. sub-family G (WHITE). member 8	-1.11	2.77E-004
ENSMUSG00000086279	Gm15634	predicted gene 15634	-1.2	2.82E-004
ENSMUSG00000024524	Gnal	guanine nucleotide binding protein. alpha stimulating. olfactory type	-1.12	2.85E-004
ENSMUSG00000075296	Aldh3b2	aldehyde dehydrogenase 3 family. member B2	-1.06	2.93E-004
ENSMUSG00000038408	1700018A04Rik	RIKEN cDNA 1700018A04 gene	-1.11	3.02E-004
ENSMUSG00000064202	4430402I18Rik	RIKEN cDNA 4430402I18 gene	-1.06	3.10E-004
ENSMUSG00000050534	Htr5b	5-hydroxytryptamine (serotonin) receptor 5B	-1.3	3.14E-004
ENSMUSG00000086955	1700021L23Rik	RIKEN cDNA 1700021L23 gene	-1.57	3.27E-004
ENSMUSG00000035283	Adrb1	adrenergic receptor. beta 1	-1.16	3.41E-004
ENSMUSG00000055424	Gm9970	predicted gene 9970	-1.21	3.72E-004
ENSMUSG00000039742	Fam71f1	family with sequence similarity 71. member F1	-1.34	3.74E-004
ENSMUSG00000084234	4933405O20Rik	RIKEN cDNA 4933405O20 gene	-1.55	3.77E-004
ENSMUSG00000048703	Speer4b	spermatogenesis associated glutamate (E)-rich protein 4b	-1.45	3.89E-004
ENSMUSG00000085435	4930486F22Rik	RIKEN cDNA 4930486F22 gene	-1.19	3.95E-004
ENSMUSG00000043629	1700019D03Rik	RIKEN cDNA 1700019D03 gene	-1.53	4.35E-004
ENSMUSG00000030859	Fam24a	family with sequence similarity 24. member A	-1.54	4.54E-004
ENSMUSG00000028938	Galntl5	UDP-N-acetyl-alpha-D-galactosamine:polypeptide N-acetylgalactosaminyltransferase-like 5	-1.55	4.61E-004
ENSMUSG00000040163	1700034J05Rik	RIKEN cDNA 1700034J05 gene	-1.08	4.73E-004
ENSMUSG00000086828	Gm15579	predicted gene 15579	-1.05	5.33E-004
ENSMUSG00000022014	Epsti1	epithelial stromal interaction 1 (breast)	-1.01	5.58E-004
ENSMUSG00000054033	Adam39	a disintegrin and metallopeptidase domain 39	-1.5	5.61E-004
ENSMUSG00000087560	Gm15396	predicted gene 15396	-1.34	5.78E-004
ENSMUSG00000070940	Gm6455	predicted gene 6455	-1.1	6.00E-004
ENSMUSG00000008482	Rnf151	ring finger protein 151	-1.44	6.14E-004
ENSMUSG00000057116	AF366264	cDNA sequence AF366264	-1.4	6.19E-004
ENSMUSG00000078966	Fam81b	family with sequence similarity 81. member B	-1.51	6.22E-004
ENSMUSG00000023263	9530002B09Rik	RIKEN cDNA 9530002B09 gene	-1.5	7.12E-004
ENSMUSG00000091341	Gm8104	predicted gene 8104	-1.25	7.12E-004
ENSMUSG00000073380	Arrdc5	arrestin domain containing 5	-1.41	7.13E-004
ENSMUSG00000043036	Ccdc63	coiled-coil domain containing 63	-1.03	7.40E-004
ENSMUSG00000075042	4930431P03Rik	RIKEN cDNA 4930431P03 gene	-1.37	7.67E-004
ENSMUSG00000083993	Gm14398	predicted gene 14398	-1.21	7.80E-004
ENSMUSG00000072679	D6Ertd474e	DNA segment. Chr 6. ERATO Doi 474. expressed	-1.25	8.54E-004
ENSMUSG00000075395	A630010A05Rik	RIKEN cDNA A630010A05 gene	-1.11	8.68E-004
ENSMUSG00000062036	4932415M13Rik	RIKEN cDNA 4932415M13 gene	-1.15	8.75E-004
ENSMUSG00000045521	Tssk2	testis-specific serine kinase 2	-1.45	8.98E-004
ENSMUSG00000070933	Speer4d	spermatogenesis associated glutamate (E)-rich protein 4d	-1.39	9.34E-004
ENSMUSG00000085516	4930538E20Rik	RIKEN cDNA 4930538E20 gene	-1.03	9.38E-004
ENSMUSG00000056987	Fam71d	family with sequence similarity 71. member D	-1.22	9.45E-004
ENSMUSG00000029437	Il31	interleukin 31	-1.26	9.61E-004
ENSMUSG00000090793	Gm6650	predicted gene 6650	-1.06	1.00E-003
ENSMUSG00000028137	Celf3	CUGBP. Elav-like family member 3	-1.39	1.02E-003
ENSMUSG00000058252	1700008I05Rik	RIKEN cDNA 1700008I05 gene	-1.41	1.10E-003
ENSMUSG00000040829	Zmynd15	zinc finger. MYND-type containing 15	-1.34	1.13E-003
ENSMUSG00000091400	Gm6356	predicted gene 6356	-1.34	1.14E-003
ENSMUSG00000082479	Gm4746	predicted gene 4746	-1.42	1.14E-003
ENSMUSG00000070424	Art5	ADP-ribosyltransferase 5	-1.35	1.14E-003
ENSMUSG00000089701	Gm15978	predicted gene 15978	-1.45	1.15E-003
ENSMUSG00000078577	Tmco2	transmembrane and coiled-coil domains 2	-1.41	1.18E-003
ENSMUSG00000092134	Gm17089	predicted gene 17089	-1.12	1.19E-003
ENSMUSG00000078957	1700060C20Rik	RIKEN cDNA 1700060C20 gene	-1.43	1.26E-003
ENSMUSG00000029195	Klb	klotho beta	-1.01	1.34E-003
ENSMUSG00000056643	Chst13	carbohydrate (chondroitin 4) sulfotransferase 13	-1.09	1.34E-003
ENSMUSG00000092089	Gm8906	predicted gene 8906	-1.02	1.38E-003
ENSMUSG00000024510	Ftmt	ferritin mitochondrial	-1	1.38E-003
ENSMUSG00000091569	Gm8232	predicted gene 8232	-1.43	1.39E-003
ENSMUSG00000016179	Camk1g	calcium/calmodulin-dependent protein kinase I gamma	-1.11	1.46E-003
ENSMUSG00000049830	Gm9839	predicted gene 9839	-1.42	1.50E-003
ENSMUSG00000024207	Acsbg2	acyl-CoA synthetase bubblegum family member 2	-1.35	1.50E-003
ENSMUSG00000074739	Gm10750	predicted gene 10750	-1.03	1.54E-003
ENSMUSG00000049694	BC048671	cDNA sequence BC048671	-1.39	1.56E-003
ENSMUSG00000071234	Tmem90a	transmembrane protein 90a	-1.27	1.56E-003
ENSMUSG00000030858	1700007K09Rik	RIKEN cDNA 1700007K09 gene	-1.42	1.58E-003
ENSMUSG00000029072	Tas1r3	taste receptor. type 1. member 3	-1.14	1.60E-003
ENSMUSG00000048824	Gm568	predicted gene 568	-1.23	1.63E-003
ENSMUSG00000021095	Gsc	goosecoid homeobox	-1.41	1.63E-003
ENSMUSG00000092131	BC050972	cDNA sequence BC050972	-1.09	1.65E-003
ENSMUSG00000071909	Gm806	predicted gene 806	-1.33	1.67E-003
ENSMUSG00000085031	Gm16982	predicted gene. 16982	-1.4	1.70E-003
ENSMUSG00000047129	1700113H08Rik	RIKEN cDNA 1700113H08 gene	-1.32	1.70E-003
ENSMUSG00000091676	Gm8374	predicted gene 8374	-1.18	1.72E-003
ENSMUSG00000034706	Dnaic2	dynein. axonemal. intermediate chain 2	-1.33	1.78E-003
ENSMUSG00000063821	Dupd1	dual specificity phosphatase and pro isomerase domain containing 1	-1.12	1.86E-003
ENSMUSG00000041399	1700013G24Rik	RIKEN cDNA 1700013G24 gene	-1.37	2.00E-003
ENSMUSG00000024227	2610034M16Rik	RIKEN cDNA 2610034M16 gene	-1.05	2.01E-003
ENSMUSG00000029477	Morn3	MORN repeat containing 3	-1.35	2.07E-003
ENSMUSG00000086241	4930483K19Rik	RIKEN cDNA 4930483K19 gene	-1.37	2.11E-003
ENSMUSG00000024728	1700025F22Rik	RIKEN cDNA 1700025F22 gene	-1.01	2.22E-003
ENSMUSG00000014747	Ankrd53	ankyrin repeat domain 53	-1.35	2.23E-003
ENSMUSG00000087137	4930509K18Rik	RIKEN cDNA 4930509K18 gene	-1.36	2.24E-003
ENSMUSG00000089683	4930570N18Rik	RIKEN cDNA 4930570N18 gene	-1.36	2.29E-003
ENSMUSG00000055547	Apobec4	apolipoprotein B mRNA editing enzyme. catalytic polypeptide-like 4 (putative)	-1.38	2.30E-003
ENSMUSG00000046814	Gchfr	GTP cyclohydrolase I feedback regulator	-1.13	2.30E-003
ENSMUSG00000037689	1700090G07Rik	RIKEN cDNA 1700090G07 gene	-1.36	2.34E-003
ENSMUSG00000090668	4930448E22Rik	RIKEN cDNA 4930448E22 gene	-1.06	2.42E-003
ENSMUSG00000089734	Gm16108	predicted gene 16108	-1.14	2.67E-003
ENSMUSG00000025961	4933402D24Rik	RIKEN cDNA 4933402D24 gene	-1.34	2.77E-003
ENSMUSG00000048385	Scrt1	scratch homolog 1. zinc finger protein (Drosophila)	-1.08	2.85E-003
ENSMUSG00000041078	Grid1	glutamate receptor. ionotropic. delta 1	-1.04	2.85E-003
ENSMUSG00000015619	Gata3	GATA binding protein 3	-1.07	2.85E-003
ENSMUSG00000086878	Miat	myocardial infarction associated transcript (non-protein coding)	-1.09	3.09E-003
ENSMUSG00000060491	4930522H14Rik	RIKEN cDNA 4930522H14 gene	-1.34	3.14E-003
ENSMUSG00000078144	Capns2	calpain. small subunit 2	-1.12	3.19E-003
ENSMUSG00000020624	4933434M16Rik	RIKEN cDNA 4933434M16 gene	-1.34	3.31E-003
ENSMUSG00000039315	Clnk	cytokine-dependent hematopoietic cell linker	-1.24	3.36E-003
ENSMUSG00000091705	H2-Q2	histocompatibility 2. Q region locus 2	-1.21	3.38E-003
ENSMUSG00000030650	Tmc5	transmembrane channel-like gene family 5	-1	3.61E-003
ENSMUSG00000039032	Tsga13	testis specific gene A13	-1.31	3.66E-003
ENSMUSG00000092522	Gm20389	predicted gene 20389	-1.32	3.76E-003
ENSMUSG00000081739	Mdm4-ps	transformed mouse 3T3 cell double minute 4. pseudogene	-1.29	3.78E-003
ENSMUSG00000030092	Cntn6	contactin 6	-1.31	3.83E-003
ENSMUSG00000048559	4930555K19Rik	RIKEN cDNA 4930555K19 gene	-1.31	3.92E-003
ENSMUSG00000085754	Gm15886	predicted gene 15886	-1.31	3.99E-003
ENSMUSG00000086956	1700125G22Rik	RIKEN cDNA 1700125G22 gene	-1.14	4.00E-003
ENSMUSG00000090307	1700071M16Rik	RIKEN cDNA 1700071M16 gene	-1.29	4.01E-003
ENSMUSG00000030230	Plcz1	phospholipase C. zeta 1	-1.21	4.05E-003
ENSMUSG00000004341	Gpx6	glutathione peroxidase 6	-1.31	4.05E-003
ENSMUSG00000027793	Ccna1	cyclin A1	-1.18	4.16E-003
ENSMUSG00000064158	Izumo1	izumo sperm-egg fusion 1	-1.16	4.16E-003
ENSMUSG00000021415	4933417A18Rik	RIKEN cDNA 4933417A18 gene	-1.25	4.24E-003
ENSMUSG00000031481	Tpte	transmembrane phosphatase with tensin homology	-1.3	4.44E-003
ENSMUSG00000074619	1700034I23Rik	RIKEN cDNA 1700034I23 gene	-1.23	4.53E-003
ENSMUSG00000056223	4930458L03Rik	RIKEN cDNA 4930458L03 gene	-1.24	4.59E-003
ENSMUSG00000050141	BC049635	cDNA sequence BC049635	-1.03	4.59E-003
ENSMUSG00000082649	Gm12754	predicted gene 12754	-1.16	4.63E-003
ENSMUSG00000019876	Pkib	protein kinase inhibitor beta. cAMP dependent. testis specific	-1.17	4.65E-003
ENSMUSG00000042525	4933428M09Rik	RIKEN cDNA 4933428M09 gene	-1.29	4.70E-003
ENSMUSG00000078320	Gm362	predicted gene 362	-1.28	4.93E-003
ENSMUSG00000032530	Lyzl4	lysozyme-like 4	-1.29	5.02E-003
ENSMUSG00000020679	Hnf1b	HNF1 homeobox B	-1.13	5.07E-003
ENSMUSG00000046886	Zfp474	zinc finger protein 474	-1.15	5.14E-003
ENSMUSG00000045178	4933411O13Rik	RIKEN cDNA 4933411O13 gene	-1.13	5.19E-003
ENSMUSG00000075070	4932412D23Rik	RIKEN cDNA 4932412D23 gene	-1.01	5.23E-003
ENSMUSG00000036244	Tbc1d21	TBC1 domain family. member 21	-1.27	5.29E-003
ENSMUSG00000062077	Trim54	tripartite motif-containing 54	-1.19	5.32E-003
ENSMUSG00000028427	Aqp7	aquaporin 7	-1.2	5.39E-003
ENSMUSG00000053194	Cib4	calcium and integrin binding family member 4	-1.26	5.44E-003
ENSMUSG00000031620	1700007B14Rik	RIKEN cDNA 1700007B14 gene	-1.21	5.54E-003
ENSMUSG00000086856	Gm16080	predicted gene 16080	-1.21	5.57E-003
ENSMUSG00000027403	Tgm6	transglutaminase 6	-1.21	5.61E-003
ENSMUSG00000027505	1700029J11Rik	RIKEN cDNA 1700029J11 gene	-1.12	5.69E-003
ENSMUSG00000042888	1700110M21Rik	RIKEN cDNA 1700110M21 gene	-1.24	5.76E-003
ENSMUSG00000085861	1700016G14Rik	RIKEN cDNA 1700016G14 gene	-1.25	6.23E-003
ENSMUSG00000047995	Cypt4	cysteine-rich perinuclear theca 4	-1.26	6.25E-003
ENSMUSG00000044062	0610009B14Rik	RIKEN cDNA 0610009B14 gene	-1.14	6.27E-003
ENSMUSG00000031181	Ctag2	cancer/testis antigen 2	-1.25	6.31E-003
ENSMUSG00000068011	2510049J12Rik	RIKEN cDNA 2510049J12 gene	-1.03	6.37E-003
ENSMUSG00000052549	Arl13a	ADP-ribosylation factor-like 13A	-1.23	6.55E-003
ENSMUSG00000090816	Gm6729	predicted gene 6729	-1.1	6.60E-003
ENSMUSG00000080993	Gm12903	predicted gene 12903	-1.17	6.81E-003
ENSMUSG00000087417	Gm13001	predicted gene 13001	-1.22	7.05E-003
ENSMUSG00000090573	Gm2636	predicted gene 2636	-1.23	7.66E-003
ENSMUSG00000073985	Gm10602	predicted gene 10602	-1.06	7.97E-003
ENSMUSG00000078639	Gm12695	predicted gene 12695	-1.22	8.01E-003
ENSMUSG00000073116	Gm10471	predicted gene 10471	-1.05	8.18E-003
ENSMUSG00000024774	Ankrd22	ankyrin repeat domain 22	-1.22	8.25E-003
ENSMUSG00000021553	Slc28a3	solute carrier family 28 (sodium-coupled nucleoside transporter). member 3	-1	8.26E-003
ENSMUSG00000049008	BB014433	expressed sequence BB014433	-1.21	8.34E-003
ENSMUSG00000079620	Muc4	mucin 4	-1.19	8.46E-003
ENSMUSG00000026413	Pkp1	plakophilin 1	-1.14	8.82E-003
ENSMUSG00000029526	1700123K08Rik	RIKEN cDNA 1700123K08 gene	-1.13	9.15E-003
ENSMUSG00000082313	Gm11701	predicted gene 11701	-1.07	9.18E-003
ENSMUSG00000039555	Cylc2	cylicin. basic protein of sperm head cytoskeleton 2	-1.18	9.20E-003
ENSMUSG00000054488	Gm9946	predicted gene 9946	-1.2	9.66E-003
ENSMUSG00000091029	Gm8138	predicted gene 8138	-1.2	9.67E-003
ENSMUSG00000034112	Atp2c2	ATPase. Ca++ transporting. type 2C. member 2	-1.15	9.72E-003
ENSMUSG00000083890	Gm15703	predicted gene 15703	-1.05	9.80E-003
ENSMUSG00000051599	Pcdhb2	protocadherin beta 2	-1.19	9.87E-003
ENSMUSG00000024306	4921528I01Rik	RIKEN cDNA 4921528I01 gene	-1.13	9.93E-003
ENSMUSG00000042976	9930038B18Rik	RIKEN cDNA 9930038B18 gene	-1.07	1.01E-002
ENSMUSG00000021499	Catsper3	cation channel. sperm associated 3	-1.16	1.04E-002
ENSMUSG00000084804	1700095J12Rik	RIKEN cDNA 1700095J12 gene	-1.13	1.04E-002
ENSMUSG00000081010	Gm13880	predicted gene 13880	-1.16	1.05E-002
ENSMUSG00000022993	4930415O20Rik	RIKEN cDNA 4930415O20 gene	-1.19	1.06E-002
ENSMUSG00000079354	Gm2237	predicted gene 2237	-1.06	1.08E-002
ENSMUSG00000047502	Heatr8	HEAT repeat containing 8	-1.09	1.08E-002
ENSMUSG00000050685	Ccdc54	coiled-coil domain containing 54	-1.18	1.17E-002
ENSMUSG00000086923	4930406D18Rik	RIKEN cDNA 4930406D18 gene	-1.1	1.20E-002
ENSMUSG00000000120	Ngfr	nerve growth factor receptor (TNFR superfamily. member 16)	-1.08	1.23E-002
ENSMUSG00000079705	Ssxb1	synovial sarcoma. X member B. breakpoint 1	-1.13	1.31E-002
ENSMUSG00000078492	1700045H11Rik	RIKEN cDNA 1700045H11 gene	-1.02	1.32E-002
ENSMUSG00000082039	Gm15653	predicted gene 15653	-1.08	1.35E-002
ENSMUSG00000017049	Ccdc70	coiled-coil domain containing 70	-1.13	1.35E-002
ENSMUSG00000026523	Wdr64	WD repeat domain 64	-1.15	1.36E-002
ENSMUSG00000082772	Gm381	predicted pseudogene 381	-1.08	1.39E-002
ENSMUSG00000059645	Gm7361	predicted gene 7361	-1.14	1.40E-002
ENSMUSG00000085937	4930535C22Rik	RIKEN cDNA 4930535C22 gene	-1.03	1.45E-002
ENSMUSG00000031233	Pgk2	phosphoglycerate kinase 2	-1.02	1.47E-002
ENSMUSG00000085247	4930545L23Rik	RIKEN cDNA 4930545L23 gene	-1.13	1.48E-002
ENSMUSG00000072259	Gm5592	predicted gene 5592	-1.15	1.49E-002
ENSMUSG00000072603	1700001F09Rik	RIKEN cDNA 1700001F09 gene	-1.14	1.53E-002
ENSMUSG00000034031	1700106J16Rik	RIKEN cDNA 1700106J16 gene	-1.13	1.55E-002
ENSMUSG00000042607	Asb4	ankyrin repeat and SOCS box-containing 4	-1.05	1.56E-002
ENSMUSG00000086376	1700071G01Rik	RIKEN cDNA 1700071G01 gene	-1.14	1.56E-002
ENSMUSG00000083530	Gm13867	predicted gene 13867	-1.13	1.59E-002
ENSMUSG00000086945	4930562A09Rik	RIKEN cDNA 4930562A09 gene	-1.12	1.62E-002
ENSMUSG00000049928	Glp2r	glucagon-like peptide 2 receptor	-1.06	1.66E-002
ENSMUSG00000038925	E330034G19Rik	RIKEN cDNA E330034G19 gene	-1.13	1.67E-002
ENSMUSG00000085810	Gm16325	predicted gene 16325	-1.13	1.68E-002
ENSMUSG00000000125	Wnt3	wingless-related MMTV integration site 3	-1.02	1.69E-002
ENSMUSG00000067716	Gm7275	predicted gene 7275	-1.12	1.75E-002
ENSMUSG00000087230	2310006M14Rik	RIKEN cDNA 2310006M14 gene	-1.09	1.76E-002
ENSMUSG00000073208	Speer4c	spermatogenesis associated glutamate (E)-rich protein 4c	-1.08	1.85E-002
ENSMUSG00000058670	4932411N23Rik	RIKEN cDNA 4932411N23 gene	-1.11	1.89E-002
ENSMUSG00000086285	D630044L22Rik	RIKEN cDNA gene D630044L22 gene	-1.08	1.98E-002
ENSMUSG00000052334	1700024B05Rik	RIKEN cDNA 1700024B05 gene	-1.08	2.07E-002
ENSMUSG00000063060	Sox7	SRY-box containing gene 7	-1.01	2.11E-002
ENSMUSG00000080057	Gm12378	predicted gene 12378	-1.08	2.14E-002
ENSMUSG00000089707	4921525B02Rik	RIKEN cDNA 4921525B02 gene	-1.02	2.14E-002
ENSMUSG00000027564	Cypt12	cysteine-rich perinuclear theca 12	-1.06	2.17E-002
ENSMUSG00000026963	Tmem210	transmembrane protein 210	-1.06	2.19E-002
ENSMUSG00000062791	Gm382	predicted gene 382	-1	2.20E-002
ENSMUSG00000039057	Myo16	myosin XVI	-1	2.25E-002
ENSMUSG00000042367	Gjb3	gap junction protein. beta 3	-1.04	2.25E-002
ENSMUSG00000052098	Gm9867	predicted gene 9867	-1.03	2.39E-002
ENSMUSG00000002240	4930432K09Rik	RIKEN cDNA 4930432K09 gene	-1.06	2.42E-002
ENSMUSG00000072574	Gm17184	predicted gene 17184	-1	2.56E-002
ENSMUSG00000054753	AU018091	expressed sequence AU018091	-1.01	2.60E-002
ENSMUSG00000056509	Gm9999	predicted gene 9999	-1.06	2.67E-002
ENSMUSG00000010841	1700006E09Rik	RIKEN cDNA 1700006E09 gene	-1.02	2.72E-002
ENSMUSG00000053742	Gm5114	predicted gene 5114	-1.06	2.83E-002
ENSMUSG00000086348	1700017J07Rik	RIKEN cDNA 1700017J07 gene	-1.03	2.86E-002
ENSMUSG00000048794	Ccdc37	coiled-coil domain containing 37	-1.05	2.89E-002
ENSMUSG00000053467	A530088E08Rik	RIKEN cDNA A530088E08 gene	-1.01	2.94E-002
ENSMUSG00000092100	4930544I03Rik	RIKEN cDNA 4930544I03 gene	-1.01	3.11E-002
ENSMUSG00000091970	Gm4868	predicted gene 4868	-1.03	3.13E-002
ENSMUSG00000093773	Gm18355	predicted gene. 18355	-1.04	3.19E-002
ENSMUSG00000042385	Gzmk	granzyme K	-1.03	3.22E-002
ENSMUSG00000000049	Apoh	apolipoprotein H	-1.04	3.24E-002
ENSMUSG00000015316	Slamf1	signaling lymphocytic activation molecule family member 1	-1.03	3.49E-002
ENSMUSG00000060317	Acnat2	acyl-coenzyme A amino acid N-acyltransferase 2	-1	3.54E-002

## Sheet: Up-regulated
Ensembl gene id	Gene name	Description	log2(Trf2-/-/WT)	Adjusted p-value (Trf2-/- vs WT)
ENSMUSG00000058022	9530008L14Rik	RIKEN cDNA 9530008L14 gene	2.26	2.47E-012
ENSMUSG00000087021	Gm5753	predicted pseudogene 5753	1.33	1.98E-008
ENSMUSG00000020953	Coch	coagulation factor C homolog (Limulus polyphemus)	1.30	4.54E-008
ENSMUSG00000092005	C1rb	complement component 1. r subcomponent B	1.87	6.06E-008
ENSMUSG00000078122	F630028O10Rik	RIKEN cDNA F630028O10 gene	1.09	4.71E-006
ENSMUSG00000054072	Iigp1	interferon inducible GTPase 1	1.40	2.46E-005
ENSMUSG00000062593	Lilrb4	leukocyte immunoglobulin-like receptor. subfamily B. member 4	1.05	6.17E-005
ENSMUSG00000052131	Akr1b7	aldo-keto reductase family 1. member B7	1.38	1.13E-004
ENSMUSG00000022376	Adcy8	adenylate cyclase 8	1.60	1.65E-004
ENSMUSG00000037321	Tap1	transporter 1. ATP-binding cassette. sub-family B (MDR/TAP)	1.03	1.77E-004
ENSMUSG00000029659	6330406I15Rik	RIKEN cDNA 6330406I15 gene	1.19	2.00E-004
ENSMUSG00000002565	Scin	scinderin	1.16	2.23E-004
ENSMUSG00000075602	Ly6a	lymphocyte antigen 6 complex. locus A	1.42	2.24E-004
ENSMUSG00000033722	BC034090	cDNA sequence BC034090	1.09	5.67E-004
ENSMUSG00000024338	Psmb8	proteasome (prosome. macropain) subunit. beta type 8 (large multifunctional peptidase 7)	1.16	5.94E-004
ENSMUSG00000085734	Gm11684	predicted gene 11684	1.49	7.11E-004
ENSMUSG00000050377	Il31ra	interleukin 31 receptor A	1.04	8.04E-004
ENSMUSG00000079186	Gzmc	granzyme C	1.43	9.30E-004
ENSMUSG00000035929	H2-Q4	histocompatibility 2. Q region locus 4	1.07	1.23E-003
ENSMUSG00000035352	Ccl12	chemokine (C-C motif) ligand 12	1.39	1.34E-003
ENSMUSG00000031385	Plxnb3	plexin B3	1.11	1.73E-003
ENSMUSG00000029272	Sult1e1	sulfotransferase family 1E. member 1	1.30	2.49E-003
ENSMUSG00000036594	H2-Aa	histocompatibility 2. class II antigen A. alpha	1.12	2.51E-003
ENSMUSG00000073243	Gm9	predicted gene 9	1.13	3.00E-003
ENSMUSG00000034438	Gbp8	guanylate-binding protein 8	1.32	3.04E-003
ENSMUSG00000024610	Cd74	CD74 antigen (invariant polypeptide of major histocompatibility complex. class II antigen-associated)	1.10	3.19E-003
ENSMUSG00000006522	Itih3	inter-alpha trypsin inhibitor. heavy chain 3	1.20	3.23E-003
ENSMUSG00000089672	Gp49a	glycoprotein 49 A	1.10	3.35E-003
ENSMUSG00000087573	9530026P05Rik	RIKEN cDNA 9530026P05 gene	1.02	3.84E-003
ENSMUSG00000025804	Ccr1	chemokine (C-C motif) receptor 1	1.17	6.34E-003
ENSMUSG00000078921	Tgtp2	T cell specific GTPase 2	1.15	9.86E-003
ENSMUSG00000034652	Cd300a	CD300A antigen	1.03	1.01E-002
ENSMUSG00000082064	Gm14217	predicted gene 14217	1.04	1.02E-002
ENSMUSG00000038725	Pkhd1l1	polycystic kidney and hepatic disease 1-like 1	1.03	1.60E-002
ENSMUSG00000031722	Hp	haptoglobin	1.10	1.80E-002
ENSMUSG00000085728	Gm14339	predicted gene 14339	1.10	1.92E-002
ENSMUSG00000039313	AF529169	cDNA sequence AF529169	1.09	2.27E-002
ENSMUSG00000022484	Hoxc10	homeobox C10	1.05	2.55E-002
ENSMUSG00000049252	Lrp1b	low density lipoprotein-related protein 1B (deleted in tumors)	1.01	2.56E-002
ENSMUSG00000066363	Serpina3f	serine (or cysteine) peptidase inhibitor. clade A. member 3F	1.03	3.28E-002
ENSMUSG00000068428	Gm606	predicted gene 606	1.01	3.30E-002

## Sheet: Common with Taf7l
Genes commonly regulated by loss of Taf7l and trf2	log2(Trf2-/-/WT)	log2(Taf7l-/y/WT)
TGM6	-1.2072	-2.97
LTK	-1.14704	-2.27
OLFR1280	-1.63269	-1.77
MTHFD2L	-1.02091	-1.59
PTPRO	-1.20265	-1.55
GNAL	-1.12003	-1.38
WNT7A	-1.46	-1.31
GM7694	-1.03469	-1.31
NMNAT3	-1.46573	-1.29
RAG1	-1.00147	-1.26
GSC	-1.41091	-1.24
GFI1	-1.66694	-1.18
FCGR3	-1.53507	-1.18
BCAS1	-1.53761	-1.15
ACNAT2	-1.00018	-1.02

## Sheet: Common with CREM
Genes bound by CREM		Genes de-regulated by loss of CREM and Trf2.
Tbpl1		ODF1
Chrac1		AKAP4
Gtf2ird2		CAPZA3
Plxna2		GAPDHS
Cenpn		ZNRF4
Mllt11		CHL1
Dyrk3		OAZ3
Cacna1h		KCNU1
Kif2b		SPAM1
Vash2		TSSK2
Nkx2-4		PKIB
Nmnat3		AQP7
CK137956		PGK2
Spata20		TSSK1
Atoh8
Nipsnap3a
Rasef
Peli2
A930018P22Rik
Phospho2
Ccdc40
Gpr160
BC061194
Akap3
Hils1
1700067P10Rik
Mesp1
Adrbk2
Pkdrej
Znrf4
Gsg1
1700029H14Rik
Oaz3
Tekt5
1700018C11Rik
Fam123a
Adrb1
Galntl5
Tssk2
Ftmt
BC048671
Morn3
Ankrd53
Ccna1
Izumo1
1700029J11Rik
